# Supplementary material for: Association between Body Mass Index and Immune-Related Adverse Events (irAEs) among Advanced-Stage Cancer Patients Receiving Immune Checkpoint Inhibitors: A Pan-Cancer Analysis
Source: Cancers (Basel). 2021 Dec 3;13(23):6109. doi: 10.3390/cancers13236109 (PMC8657283; doi:10.3390/cancers13236109)
Supplement: Supplementary file 1 [file cancers-13-06109-s001.zip]

Archive with 1 entries (1 files):
- cancers-1455217-supplementary.pdf
